# Supplementary material for: Qualitative and Quantitative Analysis of Chemical Components in Yinhua Pinggan Granule with High-Performance Liquid Chromatography Coupled with Q-Exactive Mass Spectrometry
Source: Molecules. 2024 May 14;29(10):2300. doi: 10.3390/molecules29102300 (PMC11124461; doi:10.3390/molecules29102300)
Supplement: Supplementary file 1 [file molecules-29-02300-s001.zip]

Archive with 1 entries (1 files):
- molecules-2995188-supplementary.pdf
